# Supplementary material for: Impact of the dog population and household environment for the maintenance of natural foci of Leishmania infantum transmission to human and animal hosts in endemic areas for visceral leishmaniasis in Sao Paulo state, Brazil
Source: PLoS One. 2021 Aug 31;16(8):e0256534. doi: 10.1371/journal.pone.0256534 (PMC8407543; doi:10.1371/journal.pone.0256534)
Supplement: S1 Data — (ZIP) [file pone.0256534.s011.zip › census_tract.xml]

<?xml version="1.0" encoding="UTF-8"?>
<metadata xml:lang="pt"><Esri><CreaDate>20210702</CreaDate><CreaTime>10354700</CreaTime><ArcGISFormat>1.0</ArcGISFormat><SyncOnce>TRUE</SyncOnce><DataProperties><lineage><Process ToolSource="c:\program files (x86)\arcgis\desktop10.2\ArcToolbox\Toolboxes\Data Management Tools.tbx\CalculateField" Date="20201014" Time="143414">CalculateField BANCO9_sir Ja_LV S VB #</Process><Process ToolSource="c:\program files (x86)\arcgis\desktop10.2\ArcToolbox\Toolboxes\Data Management Tools.tbx\CalculateField" Date="20201014" Time="143422">CalculateField BANCO9_sir Ja_LV 1 VB #</Process><Process ToolSource="c:\program files (x86)\arcgis\desktop10.2\ArcToolbox\Toolboxes\Data Management Tools.tbx\CalculateField" Date="20201014" Time="144910">CalculateField BANCO9_sir LV_past_no 1 VB #</Process><Process ToolSource="c:\program files (x86)\arcgis\desktop10.2\ArcToolbox\Toolboxes\Data Management Tools.tbx\CalculateField" Date="20201016" Time="144522">CalculateField xx amos_proje 1 VB #</Process><Process ToolSource="c:\program files (x86)\arcgis\desktop10.2\ArcToolbox\Toolboxes\Data Management Tools.tbx\CalculateField" Date="20201020" Time="100907">CalculateField kkk LV_past_no 1 VB #</Process><Process ToolSource="c:\program files (x86)\arcgis\desktop10.2\ArcToolbox\Toolboxes\Data Management Tools.tbx\CalculateField" Date="20201210" Time="094800">CalculateField BANCO11_sir est_caes4 "[habitantes] *0.25" VB #</Process><Process ToolSource="c:\program files (x86)\arcgis\desktop10.2\ArcToolbox\Toolboxes\Data Management Tools.tbx\CalculateField" Date="20210702" Time="103048">CalculateField BANCO11_sir HVL2003a20 [LVA03_20] VB #</Process><Process ToolSource="c:\program files (x86)\arcgis\desktop10.2\ArcToolbox\Toolboxes\Data Management Tools.tbx\CalculateField" Date="20210702" Time="103149">CalculateField BANCO11_sir prevalLVH [prev_LVAto] VB #</Process><Process ToolSource="c:\program files (x86)\arcgis\desktop10.2\ArcToolbox\Toolboxes\Data Management Tools.tbx\CalculateField" Date="20210702" Time="103238">CalculateField BANCO11_sir casesLVC [positivos] VB #</Process><Process ToolSource="c:\program files (x86)\arcgis\desktop10.2\ArcToolbox\Toolboxes\Data Management Tools.tbx\CalculateField" Date="20210702" Time="103321">CalculateField BANCO11_sir casesCVL [casesLVC] VB #</Process><Process ToolSource="c:\program files (x86)\arcgis\desktop10.2\ArcToolbox\Toolboxes\Data Management Tools.tbx\CalculateField" Date="20210702" Time="103408">CalculateField BANCO11_sir non_cases [negativos] VB #</Process><Process ToolSource="c:\program files (x86)\arcgis\desktop10.2\ArcToolbox\Toolboxes\Data Management Tools.tbx\CalculateField" Date="20210702" Time="103431">CalculateField BANCO11_sir samples [amostras] VB #</Process><Process ToolSource="c:\program files (x86)\arcgis\desktop10.2\ArcToolbox\Toolboxes\Data Management Tools.tbx\CalculateField" Date="20210702" Time="104218">CalculateField Area_data2 prev_CVL [PREV_PRO] VB #</Process></lineage></DataProperties></Esri></metadata>
